# Supplementary material for: VALENCIA: a nearest centroid classification method for vaginal microbial communities based on composition
Source: Microbiome. 2020 Nov 23;8:166. doi: 10.1186/s40168-020-00934-6 (PMC7684964; doi:10.1186/s40168-020-00934-6)
Supplement: Supplementary file 5 — Additional file 4. Table S1 [file 40168_2020_934_MOESM4_ESM.xlsx]

## Sheet: PrimerSequences
		Primer	Sequence (5'-3')
1 Step		Forward	AATGATACGGCGACCACCGAGATCTACAC & GTGACTGGAGTTCAGACGTGTGCTCTTCCGATCT & 8 bp index & 0-7 bp heterogeneity spacer & ACTCCTRCGGGAGGCAGCAG
		Reverse	CAAGCAGAAGACGGCATACGAGAT & ACACTCTTTCCCTACACGACGCTCTTCCGATCT & 8 bp index & 0-7 bp heterogeneity spacer & GGACTACHVGGGTWTCTAAT
2 Step	a*	Forward	ACACTGACGACATGGTTCTACA & 0-7 bp heterogeneity spacer & ACTCCTRCGGGAGGCAGCAG
		Reverse	TACGGTAGCAGAGACTTGGTCT & 0–7 bp heterogeneity spacer & GGACTACHVGGGTWTCTAAT
	b†	Forward	AATGATACGGCGACCACCGAGATCTACAC & 8 bp index & ACACTGACGACATGGTTCTACA
		Reverse	CAAGCAGAAGACGGCATACGAGAT & 8 bp index & TACGGTAGCAGAGACTTGGTCT
	*Target PCR
	†Barcoding PCR
